# Supplementary material for: Sex-Dependent Effects of Developmental Lead Exposure in Wistar Rats: Evidence from Behavioral and Molecular Correlates
Source: Int J Mol Sci. 2020 Apr 11;21(8):2664. doi: 10.3390/ijms21082664 (PMC7216048; doi:10.3390/ijms21082664)
Supplement: Supplementary file 1 [file ijms-21-02664-s001.zip]

Archive with 7 entries (7 files):
- Legends_SupplementaryFigureTable.docx
- SupplementaryFigure1.pdf
- SupplementaryFigure2.pdf
- SupplementaryFigure3.pdf
- SupplementaryTable1.pdf
- SupplementaryTable2.pdf
- SupplementaryTable3.pdf
